# Supplementary material for: Early potential metabolic biomarkers of T1 stage lung adenocarcinoma based on serum metabolomics
Source: Front Mol Biosci. 2025 Apr 25;12:1544774. doi: 10.3389/fmolb.2025.1544774 (PMC12061714; doi:10.3389/fmolb.2025.1544774)
Supplement: Supplementary file 2 [file DataSheet1.xlsx]

## Sheet: Table S1
Table S1 Significantly up-regulated and down-regulated expression of tumor markers.
Primary ID	vip	Retention Time(min）	Mass	Mass errors	MS/MS fragments	MS/MS fragment ion match scores	HMDB_ID	Name	Formula	log2fc(d/c）	fc(d/c)	p	C1	C2	C3	C4	C5	C6	C7	C8	C9	C10	C11	C12	C13	C14	C15	C16	C17	C18	C19	C20	D1	D2	D3	D4	D5	D6	D7	D8	D9	D10	D11	D12	D13	D14	D15	D16	D17
7.91_490.3176	1.79229	7.91	490.318	23.7793	153.04, 337.3	0.85	HMDB0062306	1-(13Z,16Z-docosadienoyl)-glycero-3-phosphate	C25H47O7P	2.52382	5.75102	0.00985099	0	0.063391	0	0	0	0	0.040882	0	0.032491	0.070587	0	0	0.031416	0	0	0.449816	0.290582	0.386075	0.133806	0.582639	2.70274	0.001517	0	0	0	0	0.029394	0	0	0.0318	0.057213	1.91348	1.18481	1.72614	1.32673	0.662472	0.889717
11.12_424.2845	1.68229	11.12	424.284	4.73974	391.3, 373.3, 155.0	0.77	HMDB0000307	1b-Hydroxycholic acid	C24H40O6	-2.99997	0.125003	0.015989	0.461566	0.05624	0.086259	0.011433	0.006036	0.039293	0.174577	0.108491	0.042921	0.037604	0.121031	0.04199	0.053325	0.010426	0.028098	0.027607	0.015544	0	0.009408	0.010248	0	0.00314	0	0.00477	0	0	0.002296	0	0	0.014777	0.061243	0.020282	0.020779	0	0.012209	0	0
8.38_466.2929	1.13979	8.38	466.293	27.9663	153.04, 313.3	0.83	HMDB0062315	1-eicosanoyl-glycero-3-phosphate	C23H47O7P	1.20942	2.31244	0.0206227	0.039422	0.085966	0	0	0.055879	0.039653	0	0.066676	0.080854	0.568182	0.058662	0.030821	0.037056	0.030107	0.028906	0.450473	0.477093	0.436914	0.511316	0.466103	0.01193	0	0.002685	0.026147	0.032814	0.177129	0.067594	0.055142	0.133832	0.215336	0.441994	0.505487	0.648029	0.649792	0.857124	0.957217	0.702833
10.16_523.2754	1.66579	10.16	523.275	29.8478	87.03, 281.3, 480.3	0.83	HMDB0061694	1-Oleoylglycerophosphoserine	C24H46NO9P	3.26718	9.62763	0.0171426	0.062832	0.015747	0	0.001456	0	0.020552	0	0	0	0	0	0	0	0.048289	0.084177	2.15909	2.05313	1.40591	1.60091	0.65541	1.3565	0	0	0	0	0	0	0	0	0.023047	0	0	0.252913	4.86785	6.12245	4.5854	10.8297
12.41_917.1966	1.41296	12.41	917.197	25.1558	508.1, 385.1, 261.1	0.82	HMDB0001168	2,4-Decadienoyl-CoA	C31H50N7O17P3S	-9.19447	0.00170682	0.0455286	0.006204	0	0	0	0.065946	0	0	0	0	0	0	0	0	0	0.018602	0	2.71877	6.18549	3.43118	4.25687	0	0.005307	0	0	0	0	0	0	0	0	0.017637	0	0	0.005531	0	0	0
6.02_1115.2779	2.14193	6.02	1115.28	27.6912	335.2, 508.1, 79.0	0.77	HMDB0012632	20-CoA-20-oxo-leukotriene B4	C41H64N7O21P3S	-2.13857	0.227105	0.00163332	0.26132	1.1659	1.1005	3.32377	1.96312	0	0.497708	1.10178	2.65946	1.08717	0.814219	1.80695	1.03135	0.837053	0.295263	0.470704	0.160368	0.241361	0.378866	0	0	0	0.309914	0	0	0	0.397412	0	1.19225	0	1.31168	0	0	0	0	0.775204	0.225891
8.91_522.3557	1.46695	8.91	522.356	0.506488	184.07, 341.3	0.93	HMDB0061701	2-Oleoylglycerophosphocholine	C26H53NO7P	1.38608	2.61367	0.0374671	0	14.7545	10.6966	11.4565	0	13.0823	13.705	30.2885	0	13.9905	9.58625	0	0	0	0	0	0	0	0	0	47.8115	27.6838	22.3541	21.8758	5.28418	19.3367	35.0715	22.5316	58.7417	19.2277	27.3452	0	0	0	0	0	0
0.66_979.1999	1.10137	0.66	979.2	20.5953	385.1, 261.1, 129.0	0.78	HMDB0060372	3-Hydroxy-3-(4-methylpent-3-en-1-yl)glutaryl-CoA	C32H52N7O20P3S	-1.63015	0.323056	0.0097606	0.682731	0.614078	1.69378	0.744003	2.0104	3.05516	1.80173	1.40458	1.63679	0	2.13834	1.42417	1.75179	1.32513	1.69874	0	0	0	0	0	1.15185	0	0.537206	0	3.18001	0	1.85362	0.001906	0.223382	0.153254	0	0	0	0	0	0	0
0.66_935.2370	1.31852	0.66	935.237	7.23018	385.1, 157.0, 508.1	0.82	HMDB0003939	3-Oxodecanoyl-CoA	C31H52N7O18P3S	-2.35461	0.195521	0.00147834	2.10295	0.508799	1.83113	1.59166	0.870917	3.60339	1.37268	2.6223	3.43368	0	2.1674	1.1781	1.57667	1.48233	1.73443	0	0	0	0	0	1.33834	0	0.572355	0	3.18273	0.005064	0	0	0	0	0	0	0	0	0	0	0
6.51_1159.4556	1.39065	6.51	1159.46	21.2502	385.1, 409.3, 508.1	0.83	HMDB0060241	3-Oxohexacosyl-CoA	C47H84N7O18P3S	1.94766	3.85749	0.0492461	0	0	0.973763	0	1.50523	3.66941	0	0	0	0	0	0	1.766	0	0	0.748478	0.077669	1.8254	0	0	0	2.35078	0.358556	0.507168	0.414477	0	0	1.39409	10.7842	0	10.2033	4.37054	3.03241	2.52963	0	2.20711	0
6.37_1001.2595	1.52374	6.37	1001.26	19.1734	385.1, 129.0, 508.1	0.77	HMDB0060375	3-Oxo-OPC4-CoA	C35H54N7O19P3S	14.1673	18399	0.000169266	0	0	0	0	0	0	0	0	0	0.000488	0	0	0	0	0	0	0	0	0	0	0.013006	0.010781	0	0	0.026572	0.159902	0	0.008407	0.132032	0	1.11648	1.11916	1.19257	1.17946	1.07091	0.880743	0.532553
10.53_329.2484	2.17765	10.53	329.248	24.9307	85.03, 199.1	0.88	HMDB0006202	4,8 Dimethylnonanoyl carnitine	C18H35NO4	3.76986	13.6409	0.0013261	0	0.009513	0	0.254924	0	0	0	0	0	0	0.019806	0	0	0	0	0.069161	0	0	0	0	0.952755	0.346991	0.435149	0.45784	0.649435	0.524419	0	0.388156	0	0.465429	0.414054	0	0	0.037549	0	0	0
6.22_1109.4122	1.54868	6.22	1109.41	4.07775	385.1, 359.3, 508.1	0.85	HMDB0062249	9Z,12Z,15Z,18Z-tetracosatetraenoyl-CoA	C45H74N7O17P3S	-1.5883	0.332563	0.0275117	0.879516	0.969901	1.1993	2.92489	2.25528	0	0.513136	0.993811	1.34512	0	0.931038	0	1.07535	3.89025	0.725396	0	0.200493	0.083803	0	0	0	0	0	0	0.671258	0	0	0	1.40007	1.66112	0	0	0	0.379405	0.412079	0.822432	0
11.14_447.3469	1.04424	11.14	447.347	26.9173	85.03, 303.2, 441.3	0.9	HMDB0006455	Arachidonoylcarnitine	C27H45NO4	2.91484	7.54143	0.0138644	0	0	0	0	0	0.143579	0.013153	0	0	0.14803	0	0	0	0	0	0	0	0	0.197513	0.064176	0	0.012824	0	0	0	0	0	0	0	0.207886	0.381135	0.046286	0.746054	0	0.739654	0.872141	0.069695
8.51_1107.7001	1.12145	8.51	1107.7	12.2385	322.1, 480.3, 313.3	0.77	HMDB0116131	CDP-DG(a-21:0/i-22:0)	C55H103N3O15P2	-1.05792	0.480325	0.0206236	123.751	67.2844	75.1179	68.26	130.752	91.1666	90.9644	111.678	100.357	0	81.4899	71.6583	99.0591	64.2489	57.5911	0	0	0	0	0	67.6746	85.5576	84.805	102.297	15.8042	0	85.9147	45.5459	39.4768	65.3465	0	0	0	0	0	0	0
11.29_563.5147	1.66374	11.29	563.515	23.149	264.3, 282.3, 339.3	0.83	HMDB0004948	Ceramide (d18:1/9Z-18:1)	C36H69NO3	1.85153	3.60883	0.00087642	0.093608	0.417992	0.710048	0	0.067569	0.08896	0.045202	0.018681	0.241212	0.569797	0	1.03631	0.864455	0.172854	0.159931	0.711801	0.026349	0	0.722506	0.159223	1.39241	0	1.55117	0.156921	2.4558	3.19198	0	3.30322	0.694889	1.41474	1.03907	1.13184	0.852289	0.863913	0.938188	0.651843	0.776141
12.10_617.4732	1.4598	12.1	617.473	8.46252	264.3, 256.2, 482.3	0.82	HMDB0010700	CerP(d18:1/16:0)	C34H68NO6P	8.56105	377.687	0.0384622	0	0	0	0	0	0	0	0	0	0	0	0.349496	0	0	0	0	0	0	0	0	46.9881	18.2331	23.4686	5.89307	36.4008	0	0	0	0.998605	0	0	0	0	0	0	0	0.018014
10.95_369.2965	1.61858	10.95	369.296	23.2644	85.03, 225.2, 340.3	0.87	HMDB0002014	cis-5-Tetradecenoylcarnitine	C21H39NO4	10.6385	1594.04	0.0208368	0	0	0	0	0	0	0	0	0	0	0	0	0	0	0	0	0	0	0	0.019141	6.94918	4.30978	4.56622	5.93734	8.68872	0	0	0	0	0	0	0	0	0	0.037958	0	0
6.26_932.5027	1.82854	6.26	932.503	0.0269983	415.2, 619.3, 153.04	0.88	HMDB0116798	CL(8:0/8:0/8:0/10:0)	C43H82O17P2	-12.9918	0.000122769	0.00851943	0	0	0	0	0	0	0	0	0.002953	7.32226	0	0	0.00423	0	0	14.5881	14.4162	14.3813	12.6269	14.3079	0	0	0	0	0	0	0	0	0.003651	0	0	0	0	0	0.003802	0.00208	0
8.51_1100.6862	1.08343	8.51	1100.69	4.11192	619.3, 837.5, 313.3	0.8	HMDB0116825	CL(8:0/8:0/8:0/22:0)	C55H106O17P2	-1.13328	0.455877	0.0159789	3.41483	2.47387	3.32443	2.19726	3.7516	4.66219	5.14258	3.88777	2.3225	0	4.4826	3.5706	3.62598	5.35985	5.95081	0	0	0	0	0	2.29222	2.15347	2.43122	0	0	3.41969	3.11573	3.1565	4.38287	3.74174	0	0	0	0	0	0	0
10.68_794.6073	1.84002	10.68	794.607	17.6324	197.1, 609.4, 235.1	0.83	HMDB0006707	Coenzyme Q9	C54H82O4	-2.43172	0.185344	0.00789437	0	0	0.326678	1.01581	0	0	0.157031	0	0	0	0.530901	0	0	0.781305	0.669991	0	1.44324	0.794197	0.583854	0.695951	0	0	0.122698	0	0	0	0	0	0	0.137593	0	0	0.351036	0	0	0.452343	0
10.30_362.2034	2.10998	10.3	362.203	16.3554	121.0, 363.2, 327.2	0.88	HMDB0000063	Cortisol	C21H30O5	2.08193	4.23373	8.51885e-05	0.052338	2.13428	0	3.89728	0.556765	1.20384	0	0.517972	0.514612	0.711469	0.989365	1.78774	3.03014	1.07504	1.25675	1.37079	1.68613	1.72423	1.65293	1.70362	7.92906	3.69808	9.15151	3.18007	10.3921	17.066	3.46026	11.0754	6.23036	10.1617	3.45295	3.8374	2.7896	2.47302	2.59838	3.34197	2.60303
10.16_638.5043	1.4338	10.16	638.504	20.7909	339.3, 327.2, 601.5	0.8	HMDB0056176	DG(16:1n7/0:0/22:6n3)	C41H66O5	7.18369	145.38	0.042265	0	0	0	0	0	0	0	0	0	0	0	0.004712	0	0	0	0	0	0	0	0	0.183258	0.020716	0.082922	0.262903	0.111407	0	0	0	0	0	0	0	0.023825	0	0	0	0
10.09_473.3444	2.01752	10.09	473.344	12.9059	85.03, 329.2, 467.3	0.9	HMDB0006321	Docosa-4,7,10,13,16-pentaenoyl carnitine	C29H47NO4	-1.39682	0.379765	0.00324936	3.70284	1.42609	2.94364	2.15609	2.42464	3.65126	2.69395	2.31052	3.10793	2.75942	1.42284	0.692851	1.9686	2.0996	1.96402	0.05671	0	0	0	0	0	0	0	0	0	2.4213	2.0609	1.12972	1.51192	1.99219	2.18362	1.63267	0.279347	0	0.041916	0	0
11.81_325.2126	1.55376	11.81	325.213	15.5288	120.0, 203.1, 340.3	0.77	HMDB0011627	Farnesylcysteine	C18H31NO2S	-1.69268	0.309351	0.0269727	0.248994	0.144637	0	0	0	0.194491	0.382652	0.261976	0	0.278987	0	0	0	0.095599	0.133928	0	0.179143	0.042161	0	0.065666	0.042642	0.036079	0.010985	0.03167	0	0	0	0	0	0.244992	0	0.141235	0	0	0	0	0.119833
9.06_434.2548	2.39716	9.06	434.255	26.3894	153.04, 279.2, 409.3	0.85	HMDB0007852	LysoPA(0:0/18:2(9Z,12Z))	C21H39O7P	-1.38747	0.382235	0.000327448	0.148884	0.095597	0.111885	0.099939	0.065384	0.088508	0.169026	0.07026	0.113142	0.077245	0.1059	0.072263	0.102251	0.066974	0.127612	0.024224	0.034442	0	0.01806	0.022646	0	0	0	0.003454	0.001493	0.072192	0.100204	0	0.045286	0.054045	0.111645	0.03781	0.025468	0.034159	0.003666	0.045341	0
8.91_522.3839	1.48578	8.91	522.384	29.4024	153.04, 369.3, 481.4	0.82	HMDB0114756	LysoPA(24:0/0:0)	C27H55O7P	2.5191	5.73226	0.0349451	0	0	0	0	0	0	0	0	0	0	0	0	0	0	0	0	10.8303	18.0016	0	0	0	0	0	0	0	0	0	0	0	0	0	13.6292	28.5299	14.5188	47.6122	0	10.4729
9.08_412.2425	2.23891	9.08	412.243	9.49461	184.07, 340.2	0.87	HMDB0003752	LysoPC(10:0/0:0)	C18H39NO7P	-1.20654	0.433308	0.000916577	0.202441	0.082363	0.036987	0.048384	0.060464	0.083897	0.10497	0.074804	0.108582	0.070529	0.07112	0.044719	0.053435	0.069645	0.064498	0.044613	0.030679	0.016516	0	0.035808	0	0	0	0.020543	0.032475	0.056898	0.057721	0.026833	0.042497	0.035488	0.027732	0.029393	0.026392	0.042539	0.024958	0.049779	0.039607
8.81_515.3124	2.16624	8.81	515.312	21.7555	184.07, 301.2	0.83	HMDB0010389	LysoPC(18:4(6Z,9Z,12Z,15Z)/0:0)	C26H46NO7P	-1.14605	0.451862	0.00141815	1.93466	2.14199	2.39357	2.16931	2.49261	2.53584	2.65441	1.9969	2.48972	2.35508	2.16037	1.66925	2.20997	1.79009	2.14001	0.196785	0.197063	0.146818	0.194207	0.31764	0.633972	0.537694	0.450365	0.374028	0.355209	2.02843	1.72983	1.86252	1.94845	1.89481	2.08207	0.467623	0.130248	0	0.368329	0	0.082948
11.14_579.4319	1.44256	11.14	579.432	9.50965	184.07, 369.3	0.8	HMDB0010398	LysoPC(22:0/0:0)	C30H62NO7P	9.57552	762.992	0.0409504	0	0	0.000939	0	0	0	0.002491	0	0	0	0	0	0	0	0	0	0	0	0	0	0.835135	0.250962	0.266663	0.345207	0.917088	0	0	0.002007	0	0	0	0	0	0	0	0	0
9.99_605.4246	1.77103	9.99	605.425	28.8053	184.07, 381.3	0.77	HMDB0010406	LysoPC(24:1(15Z)/0:0)	C32H64NO7P	-1.07229	0.475562	0.0108477	3.05314	0.994997	1.39293	1.18198	1.37844	1.71718	1.96904	1.24995	1.41132	1.28365	1.13635	0.367283	1.09961	0.504969	1.14369	0.143941	0	0.116452	0	0.133883	0.641313	0.519141	0.39422	0.474434	0.889472	1.29527	0.964697	0.641334	0.868854	0.951641	1.08782	0.792336	0.094348	0	0	0	0.028956
10.87_633.4597	1.52083	10.87	633.46	21.5322	184.07, 409.3	0.73	HMDB0029220	LysoPC(26:1(5Z)/0:0)	C34H68NO7P	4.71655	26.2919	0.0306229	0	0	0	0	0	0	0	0.281476	0	0	0	0	0	0	0	0	0	0	0	0	1.90793	0.97019	0.951533	1.26419	2.26355	0	0	0	0	0	0	0	0	0.043134	0	0	0
12.10_423.2506	1.50581	12.1	423.251	28.3786	141.02, 225.2	0.83	HMDB0011471	LysoPE(0:0/14:1(9Z))	C19H38NO7P	6.86929	116.913	0.0324182	0	0	0	0	0	0	0.01994	0	0	0.005579	0	0	0	0	0	0	0.004492	0.00821	0	0.000771	1.72168	0.750602	0.671296	0.713628	0.69767	0	0	0	0	0	0	0	0	0	0	0	0
8.82_507.3228	1.61964	8.82	507.323	19.0989	141.02, 311.3	0.8	HMDB0011482	LysoPE(0:0/20:1(11Z))	C25H50NO7P	-1.17965	0.441459	0.0207474	0.186493	0.174712	0.162707	0.183001	0	0.187337	0.270916	0.182039	0.176458	0.156424	0.148329	0.107221	0	0.126457	0	0	0	0.040463	0.041209	0	0.016916	0.009178	0	0.021681	0	0.251469	0.130339	0	0	0.155384	0.125509	0.051216	0	0	0	0.035769	0.073946
11.28_670.4684	1.01963	11.28	670.468	16.4722	153.04, 311.3, 480.3	0.85	HMDB0114784	PA(14:0/20:3(5Z,8Z,11Z))	C37H67O8P	1.01862	2.02598	0.0350948	0.083376	0	0	0	0.102077	0	0.232998	0.251402	0	1.67962	0	0	0	1.90538	0	2.61122	2.48034	2.11667	2.16417	2.3936	0	0	0	0	0	2.8171	1.7132	1.94373	0	2.39757	3.9042	3.10923	3.30543	2.93869	2.58941	2.1299	1.89664
9.77_730.5488	1.54707	9.77	730.549	3.36253	153.04, 369.3, 480.3	0.82	HMDB0114794	PA(14:0/24:1(15Z))	C41H79O8P	-4.783	0.0363223	0.0276843	0.638143	0	0	0.291522	0	0	0	0	0	0	0.510205	0.317253	0.362357	0	0	0	0	0	0.008717	0	0	0	0	0	0	0	0.065252	0	0	0	0	0.012049	0	0	0	0	0
10.09_744.5854	1.57245	10.09	744.585	24.8378	153.04, 369.3, 494.3	0.78	HMDB0114832	PA(15:0/24:1(15Z))	C42H81O8P	-1.8786	0.271948	0.0250672	0	0	0	0	0.445538	0.363803	0.358668	0	0.440403	0.155325	0	0.358199	0.489482	0.198483	0.011217	0	0	0	0	0.20827	0	0.256198	0	0	0	0	0	0.042002	0	0	0	0.366518	0.094995	0	0	0	0
11.79_760.5842	1.70588	11.79	760.584	18.4154	153.04, 369.3, 480.3	0.75	HMDB0114850	PA(16:0/24:0)	C43H85O8P	-3.32084	0.100075	0.0144545	0	0	0	1.20096	6.06149	1.48092	1.58816	1.0141	1.29253	0.702411	1.07778	1.5061	3.58761	0	0	0	0.239152	0	0	0	0	0	0	0.261809	0.02177	0	0	0	0	0	0	1.69303	0	0	0	0	0
8.98_758.5678	1.57446	8.98	758.568	19.4529	153.04, 369.3, 480.3	0.78	HMDB0114851	PA(16:0/24:1(15Z))	C43H83O8P	10.9777	2016.6	0.024869	0	0	0	0	0	0	0	0	0.024797	0	0	0	0	0	0	0	0	0	0	0	0	16.1692	11.618	2.82055	0	0	0	9.56185	7.72442	0	2.11158	0	0	0	0	0	0
10.08_756.5531	1.5186	10.08	756.553	18.249	153.04, 369.3, 478.3	0.75	HMDB0114872	PA(16:1(9Z)/24:1(15Z))	C43H81O8P	-2.71938	0.15184	0.0308844	5.11462	0.732719	1.86978	1.57345	0.311756	0	0	0	0.05753	0.013808	1.45433	1.80575	1.25952	0.679282	0.008422	0	0.019272	0	0	0	0	0	0.002709	0	0	0.800562	0.579853	0.459442	0	0	0.404036	0	0	0	0	0	0
12.17_786.5984	1.49814	12.17	786.598	19.6497	153.04, 369.3, 508.3	0.72	HMDB0114895	PA(18:0/24:1(15Z))	C45H87O8P	3.26891	9.63915	0.0333675	0	0.383491	0	0	0.609162	0	0	0	0	0	0	0	0	0	0	0	0	0	0	0	2.0163	1.68296	1.88075	1.83059	2.15772	0	0	0	0	0	0	0	0	0	0	0	0
10.42_782.5667	1.71172	10.42	782.567	20.2619	153.04, 369.3, 480.2	0.75	HMDB0114972	PA(18:2(9Z,12Z)/24:1(15Z))	C45H83O8P	-2.01603	0.247237	0.0140944	0	17.5537	0	22.504	0	47.8991	25.9026	7.29699	26.5713	12.3251	18.9404	39.0839	29.8166	26.2574	0	0	0	0	0	0	0	0	0	0	8.65793	21.8697	0	0	0	0	37.2527	0	0	0	0	0	0
11.78_780.5533	1.44413	11.78	780.553	17.4316	153.04, 369.3, 302.2	0.72	HMDB0114999	PA(18:3(6Z,9Z,12Z)/24:1(15Z))	C45H81O8P	-1.94059	0.260509	0.0407189	29.7029	10.0805	10.4367	10.6861	8.74958	0.461756	0	0	0.083296	0.077824	0.845478	2.70037	15.6429	6.94788	4.82898	0	0	0	0	0	0	0	2.7403	0	0.191709	0.588343	2.79031	7.31686	4.2447	5.84853	0.754093	1.90016	0	0	0	0	0
15.70_806.5658	1.45536	15.7	806.566	20.7748	153.04, 369.3, 303.2	0.68	HMDB0115170	PA(20:4(5Z,8Z,11Z,14Z)/24:1(15Z))	C47H83O8P	-1.71347	0.304925	0.039091	6.2989	11.4529	8.33204	0.342836	4.79823	1.50547	0.233433	0	0	0.019723	0.577461	2.38101	6.54169	3.6192	5.0525	0	0	0	0	0	0	1.04229	0.427228	0.397808	0.014943	0	0.402544	4.14439	0	4.51964	3.51741	1.13228	0	0	0	0	0
11.78_804.5523	1.42983	11.78	804.552	18.1546	153.04, 369.3, 301.2	0.65	HMDB0115223	PA(20:5(5Z,8Z,11Z,14Z,17Z)/24:1(15Z))	C47H81O8P	-1.56029	0.339083	0.0428716	5.26095	2.29312	2.96243	3.34308	2.35449	0	0	0	0	0	0.682088	3.85978	2.09586	0.953371	0.558723	0	0.754775	0.169214	0	0	0	0.23268	0	0	0	0.645639	1.72924	2.73681	2.15162	0.610088	0.356392	0	0	0	0.112221	0	0
10.45_768.5828	1.55621	10.45	768.583	20.6793	153.04, 311.3, 337.3	0.78	HMDB0115591	PA(22:1(13Z)/19:2(10Z,13Z))	C44H81O8P	-2.1578	0.224098	0.026716	0.211881	0	0	0.608849	0	0.954087	1.05089	0	0.304066	0	1.20856	0	0.702504	0	0	0.12865	0	0.016331	0	0.342399	0	0	0.290056	0.016277	0	0	0.181798	0.098241	0	0.315405	0	0	0	0.17038	0	0	0
10.80_834.6015	1.41944	10.8	834.601	14.8054	153.04, 369.3, 329.2	0.68	HMDB0115348	PA(22:4(7Z,10Z,13Z,16Z)/24:1(15Z))	C49H87O8P	5.20971	37.0065	0.0444928	0	0	0	0	0	0	0	0	0	0	0	0	0	0	0	0.015492	0	0.081912	0	0	0	0.456627	0	0	0	1.52825	0.334436	0.226796	0	0.758111	0	0	0	0	0.046454	0	0
15.71_832.5793	1.42329	15.71	832.579	22.7081	153.04, 369.3, 327.2	0.65	HMDB0115375	PA(22:5(4Z,7Z,10Z,13Z,16Z)/24:1(15Z))	C49H85O8P	-1.61146	0.327268	0.0438859	0	0.332054	0.084592	8.78821	3.29092	2.19693	2.88014	1.26134	2.15071	0.478877	3.49449	1.91602	1.51152	0.354218	2.80398	0	0	0.202386	0	0.181826	4.03112	1.41016	1.12409	0.412207	0.107278	0.005669	0	0	0.135837	1.2821	1.33004	0.438505	0	0	0.021495	0	0.082256
10.94_677.4810	2.10535	10.94	677.481	27.3872	184.07, 550.3, 478.3	0.85	HMDB0007866	PC(14:0/14:0)	C36H72NO8P	-1.31578	0.401707	0.00201141	1.51815	0.539178	0.952773	0.754101	0.981697	1.33485	1.43741	0.826983	1.23024	1.07334	0.823579	0.70431	0.420176	0.780343	0.758386	0	0	0.142437	0.02004	0.006319	0	0.460257	0.365675	0.399186	0	0.743195	0.645324	0.515188	0.357832	0.844738	0.673825	0.613764	0	0.053611	0	0	0.011887
9.71_719.5338	1.39394	9.71	719.534	17.6569	184.07, 564.3, 492.3	0.82	HMDB0007935	PC(15:0/16:0)	C39H78NO8P	-6.00208	0.0156025	0.0488876	0	0	0	0	0	0	0	0	0	0	0	0	0	0	0	0	4.75783	3.15579	2.31734	2.54914	0	0	0	0	0	0.039462	0	0	0.022118	0	0	0.010398	0	0	0	0	0
10.19_745.5493	1.62734	10.19	745.549	17.2421	184.07, 564.3, 339.3	0.78	HMDB0007938	PC(15:0/18:1(11Z))	C41H80NO8P	-9.16489	0.00174218	0.0191332	0	0	0	0	0	0	0.017933	0	0	0.076263	0	0	0.004562	0	0.009756	7.38012	8.02246	5.82632	4.09278	7.38722	0	0.013942	0	0	0.017742	0	0	0	0.021663	0	0	0.003827	0	0	0	0	0
7.83_773.4939	1.61141	7.83	773.494	7.31067	184.07, 778.5, 480.2	0.75	HMDB0008240	PC(18:4(6Z,9Z,12Z,15Z)/18:4(6Z,9Z,12Z,15Z))	C44H72NO8P	-2.19485	0.218415	0.0214519	0.779891	1.03681	0.183071	0.103038	0.449114	0.252098	0.217961	0.051892	0.772216	0.035895	0.138653	0.108773	1.64829	0.136374	0.144878	0.041753	0.006599	0.004687	0	0	0	0.115428	0.434928	0.045942	0	0.067695	0.07659	0.08443	0.118967	0.229479	0.032082	0	0.0052	0	0.035891	0	0.006861
5.65_829.6829	1.65877	5.65	829.683	11.4994	184.07, 369.3, 508.3	0.72	HMDB0008555	PC(22:0/P-18:0)	C48H96NO7P	-1.1185	0.460571	0.0176545	0.884957	14.5399	8.27836	8.77308	8.98893	9.02415	3.48208	8.29587	12.7452	8.01353	4.20479	6.12252	5.23673	4.88617	3.59283	0	0.768573	0.328927	1.18657	0	0	5.56213	3.79951	2.21883	0	8.18474	5.57686	4.87629	2.49191	4.79892	10.461	0	1.05087	0	0	0.927738	0.22091
6.69_824.5238	1.84672	6.69	824.524	24.6915	184.07, 453.3, 225.1	0.68	HMDB0061422	PC(DiMe(9,3)/MonoMe(11,3))	C45H79NO10P	-10.6878	0.000606258	0.0083896	0	0	0	0	0	0	0	0	0	1.13314	0	0.003302	0	0	0.003317	0.898471	0.702586	0.799161	0.622903	0.783855	0	0	0	0.002999	0	0	0	0	0	0	0	0	0	0	0	0	0
15.76_753.5884	1.47616	15.76	753.588	20.2048	184.07, 564.3, 339.3	0.65	HMDB0011300	PC(P-18:1(11Z)/P-18:1(11Z))	C44H84NO6P	-2.53929	0.172027	0.0362158	0	0.730748	0.672553	0.272606	0.320561	0.163414	0.064633	0	0.023698	0.010045	0.235852	0	0	0.092078	0	0	0.035225	0	0	0.009817	0	0	0	0	0.001196	0	0	0.160545	0.043944	0.133719	0	0.070288	0	0	0	0	0
10.47_663.4649	1.7699	10.47	663.465	28.6446	141.02, 256.2, 480.3	0.83	HMDB0008824	PE(14:0/16:0)	C35H70NO8P	-1.00623	0.497847	0.0109028	7.95906	3.28759	4.38128	3.04671	3.4107	5.41709	6.29817	3.738	5.37833	4.74075	3.64081	3.12022	3.08264	2.98907	4.58941	0	0	0	0	0	2.17126	1.53463	1.43655	1.79038	3.08286	4.34676	3.1007	2.48593	2.29059	3.53902	3.68711	2.57962	0	0	0	0.354387	0
5.64_737.4990	1.91999	5.64	737.499	0.752268	141.02, 327.2, 480.3	0.8	HMDB0008845	PE(14:0/22:5(4Z,7Z,10Z,13Z,16Z))	C41H72NO8P	-1.73519	0.300369	0.00536108	0.683785	9.39978	7.34562	6.3528	8.48328	6.00045	0	0	0	10.5072	6.48712	2.60147	4.77922	6.65953	4.11074	1.02158	1.77546	0	0	1.04225	0	3.44899	2.17257	0	0	4.46419	0	3.05702	0	0	7.38697	0	0.352302	0	1.5752	0	0.746358
14.20_723.5351	1.53442	14.2	723.535	20.469	141.02, 282.3, 508.3	0.77	HMDB0009149	PE(18:3(6Z,9Z,12Z)/P-18:1(11Z))	C41H74NO7P	-3.92513	0.0658289	0.0290704	0.455155	0	0	0.024295	0.636291	0	0	0	0	0.310405	0	0	0.639277	0	0.67038	0	0	0	0	0	0	0	0	0	0.064191	0	0	0	0	0	0	0	0.014146	0	0	0.101758	0
9.10_757.4709	2.1917	9.1	757.471	3.49233	141.02, 301.2, 480.2	0.73	HMDB0009203	PE(18:4(6Z,9Z,12Z,15Z)/20:5(5Z,8Z,11Z,14Z,17Z))	C43H68NO8P	-1.84587	0.278188	0.00122001	0	0.041779	0.04653	0.034299	0.065276	0.080497	0.115756	0.081792	0.016725	0.059777	0.055989	0.068849	0.092137	0.039174	0.096069	0	0	0.005138	0.022068	0.004835	0	0	0	0	0	0.070231	0	0.076906	0.034106	0.023627	0	0	0.009143	0	0	0	0
11.47_893.5949	1.46054	11.47	893.595	22.028	141.02, 467.3, 225.1	0.7	HMDB0061487	PE(DiMe(11,5)/MonoMe(13,5))	C50H88NO10P	3.0736	8.41874	0.0383584	0.023	0	0	0	0	0	0	0	0	0	0	0	0.025426	0	0	0	0	0	0	0.358359	0	0	0	0	0.040851	0.145996	0.138145	0	0	0	0	0	0.83462	0.678066	0.619261	0	0
10.39_751.5200	1.97306	10.39	751.52	6.37998	155.06, 327.2, 494.3	0.75	HMDB0112994	PE-NMe(14:0/22:5(4Z,7Z,10Z,13Z,16Z))	C42H74NO8P	-1.09855	0.466985	0.00409912	1.1663	0.729821	1.14112	0.562215	0.656128	1.27939	1.3282	0.491229	1.11914	1.00275	0.483769	0.431057	0.606621	0.583674	1.04028	0	0.162514	0	0.238791	0.107087	0	0.204536	0.247807	0.296208	0.721261	0.649324	0.750338	0.391938	0.457025	0.539327	0.75148	0.584716	0	0	0	0.119556	0.212791
10.30_645.4245	1.58829	10.3	645.424	19.297	155.06, 225.2, 426.3	0.78	HMDB0112942	PE-NMe(14:1(9Z)/14:1(9Z))	C34H64NO8P	5.19325	36.5867	0.00225943	0	0	0	0	0	0	0	0	0.007416	0	0.050796	0.10115	0.459783	0.127607	0.011036	0	0	0.030548	0	0.027085	2.61669	0.053188	2.67635	0	0.082248	8.42214	0.666409	4.04644	1.08608	2.62185	1.34005	1.73455	1.08976	1.05772	1.11862	0.716336	0.056085
10.45_795.5823	1.4533	10.45	795.582	5.64922	169.07, 329.2, 512.4	0.73	HMDB0113956	PE-NMe2(16:0/22:4(7Z,10Z,13Z,16Z))	C45H82NO8P	-3.93896	0.0652012	0.0393853	0	0	0.227678	0.206478	0	0	0	0	0.579089	0.542336	0	0	0.970298	0	0.149963	0.025978	0	0	0	0	0	0	0.02234	0.059282	0	0.029971	0	0	0	0	0	0	0.064569	0	0	0	0
15.09_865.5693	1.71384	15.09	865.569	8.25413	169.07, 327.2, 329.2	0.7	HMDB0114546	PE-NMe2(22:5(4Z,7Z,10Z,13Z,16Z)/22:6(4Z,7Z,10Z,13Z,16Z,19Z))	C51H80NO8P	2.88956	7.41042	0.0139655	0	0	0	0.040947	0	0	0	0	0	0	0	0	0	0	0	0	0.74404	0	0	0	0	0	0	0	0	0	0	0	0.022698	0.228364	0	0	0.703779	0.512237	1.01612	0.823276	0.529541
6.26_818.5078	1.7796	6.26	818.508	2.4253	172.01, 279.2, 328.3	0.85	HMDB0010659	PG(18:2(9Z,12Z)/22:6(4Z,7Z,10Z,13Z,16Z,19Z))	C46H75O10P	-11.9601	0.000250979	0.0104843	0	0	0	0	0	0	0	0	0	1.84458	0.005016	0	0	0	0	6.08244	6.28727	5.44042	5.3682	5.76747	0	0	0	0	0	0	0	0	0	0	0.002785	0	0	0.00433	0	0.000614	0
6.26_796.5293	1.75381	6.26	796.529	4.85147	172.01, 279.2, 311.3	0.82	HMDB0116578	PG(20:3(5Z,8Z,11Z)/18:2(9Z,12Z))	C44H77O10P	-14.4402	4.49847e-05	0.0117165	0	0.004941	0	0	0	0	0	0	0.021301	187.442	0	0	0.012114	0	0	619.563	414.362	595.984	373.587	403.435	0	0	0	0	0	0	0	0	0	0	0.017588	0	0.014952	0	0.03682	0	0
12.41_806.6086	1.41501	12.41	806.609	6.09221	172.01, 199.1, 369.3	0.78	HMDB0116641	PG(a-13:0/a-25:0)	C44H87O10P	3.33542	10.094	0.045199	0	0	0	0	0	0	0	0	0	0.001402	0	0	0	0	0	0	0	0.458193	1.56244	0	0	0	0	0	0	0	0	0	0	0	0	0	2.92571	1.92576	0	5.99229	6.43316
10.42_708.4951	1.49925	10.42	708.495	1.36127	172.01, 199.1, 283.3	0.75	HMDB0116648	PG(a-13:0/i-18:0)	C37H73O10P	-1.25499	0.418998	0.0332282	0.86873	0.286313	0.591155	0.177215	0.445731	0.626488	0.670645	0	0.463256	0.456518	0	0.472876	0	0	0.51679	0.003523	0	0.031724	0	0.037422	0	0	0	0	0	0.52491	0	0.240715	0.285391	0.409583	0.368736	0.240412	0.037607	0.061861	0.058715	0	0
6.17_872.5449	1.70942	6.17	872.545	10.8496	253.0, 199.1, 369.3	0.77	HMDB0116529	PGP(a-13:0/i-24:0)	C43H86O13P2	-11.6597	0.000309087	0.0164449	0	0	0	0	0	0	0	0	0	4.69918	0	0	0	0	0	1.8339	1.82994	1.73634	1.91006	2.0449	0	0	0	0	0.004344	0	0	0	0	0	0	0	0	0	0	0	0
11.23_690.3518	1.49699	11.23	690.352	1.28053	253.0, 225.2, 480.3	0.8	HMDB0116536	PGP(i-12:0/i-12:0)	C30H60O13P2	-1.53791	0.344385	0.0335112	0.034673	0.028574	0.039226	0	0.024243	0.22818	0.142515	0.028753	0.08486	0.164036	0.07776	0.040971	0.02985	0	0	0.014461	0.030908	0	0	0.013068	0	0	0	0	0	0.053957	0.036525	0	0.048177	0.042573	0.046615	0.02225	0	0	0.022499	0.034947	0.025958
6.01_314.2337	2.42362	6.01	314.234	29.0232	97.0, 285.2, 267.2	0.87	HMDB0062521	pregn-5-ene-3,20-dione	C21H30O2	-2.58703	0.166428	0.000272555	0.353618	1.44772	1.82147	1.27313	0.593165	0.473645	0.361514	0.635224	0.731518	2.20196	0.181899	0.919018	0.743863	0.357605	0.757259	0.394456	0.022818	0.031775	0	0.037104	0	0.068066	0	0	0.352572	0.196838	0.127948	0.328659	0.117234	0.174488	0.187258	0.310461	0.014054	0.089079	0.108901	0	0.051468
6.47_835.5458	1.5514	6.47	835.546	11.3284	87.03, 339.3, 480.3	0.83	HMDB0112404	PS(18:1(11Z)/22:5(4Z,7Z,10Z,13Z,16Z))	C46H78NO10P	-4.0873	0.05883	0.0272221	0	0.027352	0.087927	0.421104	0.1993	0.027962	0.032828	0	0.009225	0.253776	0	0	0	0	0.043844	0.114564	0	0	0	0	0	0	0	0	0.063193	0	0	0	0	0	0	0	0	0	0	0	0
6.25_859.5246	1.83501	6.25	859.525	13.6524	87.03, 327.2, 311.3	0.8	HMDB0112617	PS(20:3(5Z,8Z,11Z)/22:5(4Z,7Z,10Z,13Z,16Z))	C48H78NO10P	-13.9712	6.22657e-05	0.00829632	0	0	0	0	0.005771	0	0	0	0.003337	13.2571	0	0	0	0	0	24.3957	24.7845	24.9744	21.9642	24.3483	0	0	0	0	0	0	0	0	0	0.002591	0	0	0	0	0	0	0.003328
6.24_857.5065	1.83669	6.24	857.506	16.5409	87.03, 329.2, 311.3	0.77	HMDB0012428	PS(20:3(8Z,11Z,14Z)/22:6(4Z,7Z,10Z,13Z,16Z,19Z))	C48H76NO10P	-9.42284	0.00145695	0.00906269	0	0	0	0	0	0	0.003362	0	0	3.78198	0	0.00815	0	0	0	2.24498	2.30647	2.23488	2.18471	2.24357	0	0	0	0	0	0	0	0	0	0	0	0	0	0	0.003924	0	0
12.02_889.5715	1.40879	12.02	889.572	13.2477	87.03, 327.2, 337.3	0.73	HMDB0112783	PS(22:2(13Z,16Z)/22:5(4Z,7Z,10Z,13Z,16Z))	C50H84NO10P	5.49277	45.0287	0.0462055	0	0	0	0	0	0	0	0	0	0	0	0	0	0.015617	0	0	0	0.032782	0	0	0	0.009984	0	0	0	0	0	0	0	0	0.128315	0	0.530661	0.022303	0	0.687821	0
6.19_881.5132	1.44669	6.19	881.513	8.49061	87.03, 327.2, 329.2	0.7	HMDB0112837	PS(22:5(4Z,7Z,10Z,13Z,16Z)/22:6(4Z,7Z,10Z,13Z,16Z,19Z))	C50H76NO10P	-1.8728	0.273043	0.0403431	0	0	0.451335	1.11886	0	0.418612	0.097276	0.387206	0.276366	1.36084	0	0	0	0.644841	0.357609	0.008369	0.053725	0	0.090972	0.128465	0.017225	0	0.353699	0	0	0.387934	0.099548	0	0.106636	0	0	0.042406	0.465478	0	0	0	0
11.79_867.5464	1.435	11.79	867.546	23.3262	87.03, 453.3, 225.1	0.67	HMDB0061552	PS(DiMe(11,3)/DiMe(11,3))	C46H78NO12P	-2.49306	0.177629	0.0420834	0.470737	0	0	0	0	0.648862	0	0.349365	0.457925	0.018286	0	0.097637	0.105488	0	0	0	0	0.024121	0	0.163972	0.0075	0	0	0.084904	0	0.029364	0	0	0	0	0	0	0.153979	0	0	0	0.139263
10.21_730.5932	1.44256	10.21	730.593	7.76748	184.07, 264.3, 703.6	0.92	HMDB0012088	SM(d18:0/18:1(11Z))	C41H83N2O6P	-3.65024	0.0796468	0.0409514	0.336035	0	0.03427	0.142655	0.26612	0	0	0	0	0	0	0	0	0.019872	0	0.367795	0.607763	0	0	0	0	0.020475	0	0.004215	0	0	0	0	0	0	0	0	0	0	0	0	0
7.93_703.5702	1.51952	7.93	703.57	7.39056	184.07, 264.3, 703.6	0.88	HMDB0010169	SM(d18:1/16:0)	C39H80N2O6P	-4.52691	0.0433775	0.0307765	0	0.277554	0.304967	0	0.373237	0	0	0	0	0	0	0.294757	0.097436	0	0	0	0	0.005285	0	0	0	0.012353	0	0	0	0	0	0	0	0	0	0	0	0	0	0	0.046347
9.78_758.6107	1.4557	9.78	758.611	25.6713	184.07, 264.3, 703.6	0.85	HMDB0012102	SM(d18:1/20:0)	C43H87N2O6P	2.48577	5.60134	0.039042	0	0	0	0	0	0	0	0	0	0	0	0	0	0	0	0	0	0	0	21.4853	0	0	0	0	0	0.007182	0	0	0	0	0	0	18.7475	27.9794	15.3041	0	22.3332
9.59_395.2800	1.54824	9.59	395.28	0.151718	79.0, 264.3, 378.2	0.88	HMDB0060062	Sphingosine 1-phosphate (d19:1-P)	C19H42NO5P	-1.02351	0.491918	0.0275586	1.64813	0.301941	0.491988	0.286204	0.300621	0.452418	0.737027	0.383718	0.493646	0.640929	0.333654	0.302562	0.457519	0.186049	0.343558	0.381614	0	0.107364	0.21505	0.058729	0	0	0	0	0	0.533347	0.30668	0.244557	0.227373	0.319994	0.359283	0	0	0.15735	0.040921	0.514345	0.565604
12.36_427.3560	2.03235	12.36	427.356	23.7713	85.03, 267.2, 399.3	0.87	HMDB0000848	Stearoylcarnitine	C25H49NO4	-2.04827	0.241774	0.00300249	0.103456	0.039343	0.13291	0.121093	0.095455	0	0.262732	0.307333	0.038647	0.129073	0.112314	0.091007	0.09398	0	0.054628	0.013181	0.005436	0	0.029814	0	0	0.006763	0	0	0	0.034798	0	0.016359	0.041797	0.056309	0.021371	0.069474	0.030202	0	0.02657	0.028117	0
0.54_848.7964	2.83103	0.54	848.796	15.4444	603.5, 339.3, 256.2	0.8	HMDB0042096	TG(14:0/15:0/22:0)	C54H104O6	-2.17433	0.221545	9.82704e-06	0.019003	0.219817	0.180781	0.134106	0.134433	0.224582	0.176378	0.240779	0.33257	0.265493	0.261884	0.124793	0.177492	0.135222	0.169943	0.086553	0.110764	0	0.081034	0	0	0	0	0.004484	0.092733	0	0.172281	0	0.078066	0.008262	0	0	0	0.078709	0	0.126214	0
0.57_876.8226	1.0512	0.57	876.823	9.13397	631.5, 339.3, 256.2	0.75	HMDB0042097	TG(14:0/15:0/24:0)	C56H108O6	1.21383	2.31952	0.0315845	0	0.130498	0	0	0	0	0.172239	0.215224	0	2.53539	0.318299	0.121237	0.484622	0	0	3.41767	2.98248	3.05311	2.50678	2.86919	0	0.2051	0.061357	0	0	4.84777	0	4.21182	0	0.039	4.46747	4.84572	5.8895	4.98679	3.42724	2.54371	1.91502
10.64_792.6228	1.64414	10.64	792.623	5.03442	301.2, 225.2	0.7	HMDB0048322	TG(14:1(9Z)/20:5(5Z,8Z,11Z,14Z,17Z)/14:1(9Z))	C51H84O6	5.30966	39.6612	0.0187619	0	0	0.014174	0	0	0	0	0.007849	0	0	0.044622	0	0	0	0	0	0	0	0	0	0.08535	0.009539	0	0	0.021177	0	0	0	0	0	0	0	0.290298	0.509178	0	0	0.691477
0.56_896.7964	1.4959	0.56	896.796	14.6177	827.6, 339.3, 283.3	0.65	HMDB0043067	TG(15:0/18:0/22:4(7Z,10Z,13Z,16Z))	C58H104O6	-1.37585	0.385325	0.0336496	1.29425	0.194292	0.443163	0.400951	0.128349	0.013473	0.389716	0.080622	0.24913	0.355548	0.284048	0.204842	0.262907	0.177166	0.294904	0.045574	0.051284	0	0.091057	0.07312	0.020517	0.034352	0.011752	0	0.030969	0.605809	0.210802	0.287079	0.130624	0.054255	0.060251	0	0.120237	0.006527	0.070844	0.07787	0.023638
0.56_922.8011	1.76195	0.56	922.801	2.33948	855.6, 339.3, 311.3	0.6	HMDB0043097	TG(15:0/20:0/22:5(4Z,7Z,10Z,13Z,16Z))	C60H106O6	-1.57523	0.335589	0.0112987	6.1018	1.39708	2.11687	1.93629	1.1612	1.12702	2.02085	1.67228	1.47996	1.40808	1.58797	1.56627	1.72016	1.50991	1.64495	0.041899	0	0	0	0.056118	0	0.259948	0.274731	1.38519	0.18239	2.94485	0.516885	2.83492	0.636121	0	0.027094	0	0.029826	0.063147	0.074037	0	0.065824
0.55_888.8510	1.52509	0.55	888.851	0.0262069	827.6, 339.3, 337.3	0.55	HMDB0043365	TG(15:0/22:1(13Z)/O-18:0)	C58H112O5	1.24748	2.37426	0.0301288	0	0.046422	0.016614	0.112839	0.039251	0.016133	0.04489	0	0.010651	0	0.079036	0.031221	0.058398	0.092541	0.104507	0.137049	0.123415	0.01949	0.438834	0.109903	0	0.006119	0	0	0.02905	0.183317	0.034288	0.165625	0.027731	0.206055	0.485562	0.322157	0.317724	0.25075	0.429474	0.566611	0.098387
6.12_804.7220	1.46943	6.12	804.722	1.62689	603.5, 256.2, 339.3	0.57	HMDB0005359	TG(16:0/16:0/16:1(9Z))	C51H96O6	-5.52404	0.0217319	0.0371268	0.020873	0	3.29796	1.84467	0.367584	0	0	0.1236	0	1.58573	0	2.12217	0	0	0	0	0	0	0	0	0	0	0	0	0	0.000708	0	0	0.056561	0.057808	0	0	0	0.08839	0	0	0
0.56_886.8144	1.55697	0.56	886.814	17.4322	827.6, 339.3, 311.3	0.56	HMDB0005383	TG(16:0/18:1(9Z)/20:1(11Z))	C57H106O6	1.42735	2.68952	0.0266369	0.1604	0.168656	0	0	0.096577	0.018213	0.122522	0	0.089026	0.069942	0	0.035828	0	0.038256	0	0.202639	0.198398	0.194227	0.345268	0.171262	0.013005	0.010482	0.016525	0.005005	0	0	0	0.046515	0.11149	0.082896	0.274632	0.2075	0.25431	0.358085	0.719206	0.269182	1.01287
0.56_870.7873	1.60326	0.56	870.787	19.2081	855.6, 311.3, 256.2	0.54	HMDB0044192	TG(16:0/20:3(5Z,8Z,11Z)/O-18:0)	C57H106O5	-1.62218	0.324844	0.0221695	4.1538	0.988832	1.13688	0.538511	1.13312	1.49306	1.72335	0.776364	0.970033	0.841311	0.619026	0.296755	0.421366	0.323725	0.687914	0.114246	0	0.058855	0.238597	0.064779	0	0.285797	0.107057	0.25816	0.044536	0.206715	2.04904	0.692882	1.10218	0.100475	0	0	0	0	0	0.175713	0
0.55_894.7877	2.10456	0.55	894.788	18.2459	883.6, 327.2, 256.2	0.55	HMDB0044472	TG(16:0/22:5(4Z,7Z,10Z,13Z,16Z)/O-18:0)	C59H106O5	-1.22294	0.428409	0.00202037	0.084025	0.141664	0.069872	0.12651	0.152483	0.155578	0.24581	0.154183	0.130924	0.091472	0.154486	0.047138	0	0.051554	0.170266	0.033391	0.024974	0.031433	0.064343	0.022225	0	0.054124	0.063438	0.0036	0.070054	0.012695	0.091753	0	0.086679	0	0	0.035116	0.075835	0.023221	0.067335	0.064542	0.116962
0.56_930.7861	1.78282	0.56	930.786	19.832	883.6, 303.2, 283.3	0.53	HMDB0005413	TG(18:0/20:4(5Z,8Z,11Z,14Z)/20:4(5Z,8Z,11Z,14Z))	C61H102O6	-1.59582	0.330834	0.010285	0.792547	0.220445	0.298764	0.250553	0.116738	0	0.24891	0.268015	0.030036	0.149477	0.272637	0.074204	0.084622	0.035012	0.320287	0	0	0.078761	0.163568	0	0	0.04376	0.024834	0	0.02883	0.12011	0.082383	0.058757	0.069879	0	0.077301	0.039868	0.150781	0.04916	0.059507	0.011271	0.114712
0.56_938.8266	1.63388	0.56	938.827	3.8785	855.6, 283.3, 329.2	0.55	HMDB0045235	TG(18:0/22:4(7Z,10Z,13Z,16Z)/18:0)	C61H110O6	1.39688	2.63332	0.0195726	0	0.083764	0	0	0	0	0.083336	0.047024	0	0.069076	0.011298	0.069073	0	0.043488	0.065687	0.756052	0.951892	1.08108	1.20103	0.653341	0.226482	0.01487	0.013762	0.066666	0.067859	0.019895	0.118587	0	0.028866	0.764125	1.06527	0.62865	1.38747	1.46401	2.02816	0.861024	0.818473
0.56_922.8491	1.47768	0.56	922.849	14.925	911.6, 327.2, 283.3	0.52	HMDB0045288	TG(18:0/22:5(4Z,7Z,10Z,13Z,16Z)/O-18:0)	C61H110O5	1.42764	2.69007	0.0360122	0	0	0	0	0	0	0	0	0	0	0	0	0	0	0.178361	1.4993	1.93903	1.57077	1.97367	0.283796	0.027782	0	0.014161	0	0.022359	0	0	0.00602	0.010972	1.35627	2.106	1.89202	2.81704	2.04686	1.43599	2.77238	0
0.56_990.8405	1.46065	0.56	990.841	21.2354	911.6, 311.3, 329.2	0.75	HMDB0046205	TG(20:0/22:6(4Z,7Z,10Z,13Z,16Z,19Z)/20:0)	C65H114O6	1.37733	2.59787	0.0383424	0	0	0	0.106639	0.139558	0	0	0.132863	0.007426	0.005192	0	0	0.011612	0	0	0.684013	1.3568	1.13657	1.29203	0.181576	0.516899	0.014929	0.030296	0	0.047929	0.052757	0.058081	0	0	0.580196	1.63846	0.768461	1.97104	1.41255	0.740102	1.99826	0.181817
0.54_900.8051	2.92598	0.54	900.805	10.5362	827.6, 311.3, 339.3	0.71	HMDB0050319	TG(20:1(11Z)/15:0/20:1(11Z))	C58H108O6	-2.85431	0.138283	3.85195e-06	0.032536	0.283584	0.391118	0.242155	0.095851	0.137668	0.144678	0.331607	0.162901	0.205648	0.208209	0.366179	0.166516	0.180522	0.110218	0.042736	0.069106	0.080306	0	0.05405	0.004351	0	0	0	0.062473	0	0.121421	0.022176	0	0	0.064666	0.05822	0	0.046588	0	0	0
0.54_916.7836	2.26271	0.54	916.784	5.20997	883.6, 303.2, 311.3	0.05	HMDB0054331	TG(20:4(5Z,8Z,11Z,14Z)/O-18:0/20:4(5Z,8Z,11Z,14Z))	C61H104O5	-1.85108	0.277185	0.0007907	0.012599	0.25426	0	0.105682	0.30297	0.181337	0.212596	0.199289	0.168818	0.151093	0.118282	0	0.187342	0	0.113668	0	0.083651	0.01952	0.167724	0.030648	0.010725	0.062015	0	0.004178	0	0	0.142255	0	0.109865	0.052583	0.04756	0.041266	0	0.029911	0.03544	0	0
0.56_938.7760	1.89972	0.56	938.776	3.48712	911.6, 301.2, 329.2	0.02	HMDB0055800	TG(20:5(5Z,8Z,11Z,14Z,17Z)/22:6(4Z,7Z,10Z,13Z,16Z,19Z)/O-18:0)	C63H102O5	-1.63397	0.322201	0.00592496	2.98741	0.97384	1.13164	0.669708	0.967424	1.21366	1.19728	0.69639	0.919631	0.65609	0.494672	0.410263	0.523505	0.243992	0.678431	0.233724	0.071203	0	0.126978	0.063263	0.015039	0.215325	0.051364	0.253783	0.178574	0.105953	1.38492	0.47805	0.846651	0.171164	0.198723	0.102452	0.081168	0.04956	0	0.054819	0.166173
0.54_968.7948	2.12643	0.54	968.795	25.6772	911.6, 327.2, 311.3	0.56	HMDB0055141	TG(22:5(4Z,7Z,10Z,13Z,16Z)/O-18:0/22:5(4Z,7Z,10Z,13Z,16Z))	C65H108O5	-2.13407	0.227814	0.00178511	0.101948	0.118298	0.219415	0.097742	0.045727	0	0	0.274979	0.200327	0.284382	0.200712	0.127439	0.297843	0	0.234416	0	0.048323	0	0	0	0.004879	0.035274	0	0	0.128503	0	0.082479	0	0.050801	0.030581	0.074696	0	0.013547	0	0	0.045745	0.041189
0.56_964.7795	1.38637	0.56	964.779	9.2004	939.6, 329.2, 311.3	0.51	HMDB0055951	TG(22:6(4Z,7Z,10Z,13Z,16Z,19Z)/O-18:0/22:6(4Z,7Z,10Z,13Z,16Z,19Z))	C65H104O5	-1.40109	0.378643	0.049986	1.14141	0.290972	0.203348	0.223164	0.109688	0.077587	0.406703	0.290107	0	0.152563	0.16328	0.095601	0.147843	0.190762	0	0.095033	0	0.096172	0	0.039839	0.019773	0.054881	0.038951	0	0.047462	0.115672	0.159787	0.174679	0.043325	0.073496	0.080273	0.076199	0.064758	0.006438	0.139514	0.121083	0
6.03_1115.0502	1.62264	6.03	1115.05	27.4799	941.7, 369.3, 339.3	0.62	HMDB0047125	TG(24:0/22:0/24:0)	C73H142O6	-2.26598	0.207908	0.0204951	0.127306	1.65103	1.30646	0	0.426562	0.888364	0.217084	1.61922	0.325175	0.835369	0.183792	0	1.66588	2.52913	0	0	0.289928	0	0	0	0	0	0	0	0	0	0.248732	0	0	0	2.03938	0	0	0	0	0	0.14643
6.26_1143.1331	1.48914	6.26	1143.13	18.4213	941.7, 369.3	0.7	HMDB0069555	TG(i-24:0/i-24:0/i-24:0)	C75H146O6	-3.51689	0.0873593	0.0345102	0.027644	0.569796	0	0.117386	0.386408	0.152495	0	0.061894	0	0	0	0.152541	0	0	0	0.024611	0	0	0	0.123858	0.002826	0	0	0.025398	0	0	0	0.050233	0	0.061037	0	0	0	0	0	0	0
10.24_341.2667	1.67546	10.24	341.267	29.5713	85.03, 225.2	0.87	HMDB0013326	trans-2-Dodecenoylcarnitine	C19H35NO4	-1.09704	0.467474	0.016459	3.0298	1.10356	1.08832	1.07781	0.762714	1.69649	1.48787	1.09721	1.80349	1.0848	0.485047	0.766097	0.419129	0.449479	0.704708	0.110404	0	0	0.060492	0	0.562517	0	0.335013	0.376958	0.617184	0.693538	0.60682	0.549961	1.15583	0.514319	0.492253	0.431814	0.078591	0.625042	0	0.022635	0
3.91_246.1699	2.75501	3.91	246.17	0.343978	85.03, 145.1, 230.2	0.91	HMDB0013128	Valerylcarnitine	C12H24NO4	-2.8757	0.136247	1.9792e-05	0	0.364252	0.24633	0.045159	0.231761	0.145617	0.178259	0.177092	0.182932	0.237778	0.15251	0.182245	0.122054	0.120883	0.131775	0	0.023256	0.081879	0	0	0.012099	0	0	0	0	0	0.035446	0.057598	0.030371	0	0	0	0.000811	0.023759	0	0	0
[truncated: 9 more columns]

## Sheet: Table S2
Table S2 ROC curve analysis of differential metabolite
Feature	AUC	Specificity	Sensitivity	95%CI
Cortisol	0.93	0.9	0.9	0.849-1.000
3-Oxo-OPC4-CoA	0.895	1	0.8	0.800-0.990
PE-NMe(14:1(9Z)/14:1(9Z))	0.89	0.85	0.85	0.786-0.994
Ceramide (d18:1/9Z-18:1)	0.795	0.7	0.85	0.649-0.941
4,8 Dimethylnonanoyl carnitine	0.7475	0.9	0.6	0.610-0.885
TG(18:0/22:5(4Z,7Z,10Z,13Z,16Z)/O-18:0)	0.725	0.7	0.75	0.573-0.877
TG(18:0/22:4(7Z,10Z,13Z,16Z)/18:0)	0.72375	0.75	0.65	0.565-0.882
TG(20:0/22:6(4Z,7Z,10Z,13Z,16Z,19Z)/20:0)	0.72125	0.6	0.85	0.561-0.881
Erinacine D	0.72	0.95	0.6	0.549-0.891
PE-NMe2(22:5(4Z,7Z,10Z,13Z,16Z)/22:6(4Z,7Z,10Z,13Z,16Z,19Z))	0.6825	0.95	0.4	0.552-0.813
1-eicosanoyl-glycero-3-phosphate	0.68125	1	0.4	0.508-0.854
1-(13Z,16Z-docosadienoyl)-glycero-3-phosphate	0.67	1	0.4	0.503-0.837
SM(d18:1/20:0)	0.67	0.95	0.4	0.547-0.793
3-Oxohexacosyl-CoA	0.6625	0.95	0.4	0.504-0.821
cis-5-Tetradecenoylcarnitine	0.65875	1	0.35	0.542-0.776
Arachidonoylcarnitine	0.6575	1	0.35	0.508-0.807
PA(14:0/20:3(5Z,8Z,11Z))	0.6575	0.65	0.7	0.489-0.826
CerP(d18:1/16:0)	0.65625	1	0.3	0.539-0.773
LysoPA(24:0/0:0)	0.6525	0.9	0.4	0.523-0.782
TG(16:0/18:1(9Z)/20:1(11Z))	0.65	0.95	0.5	0.471-0.829
2-Oleoylglycerophosphocholine	0.6475	0.95	0.5	0.482-0.813
TG(14:0/15:0/24:0)	0.6475	1	0.35	0.475-0.820
TG(14:1(9Z)/20:5(5Z,8Z,11Z,14Z,17Z)/14:1(9Z))	0.6475	1	0.3	0.512-0.783
PE(DiMe(11,5)/MonoMe(13,5))	0.645	0.95	0.4	0.509-0.781
PA(22:4(7Z,10Z,13Z,16Z)/24:1(15Z))	0.64	1	0.3	0.514-0.766
PS(22:2(13Z,16Z)/22:5(4Z,7Z,10Z,13Z,16Z))	0.635	1	0.25	0.509-0.761
TG(15:0/22:1(13Z)/O-18:0)	0.635	0.95	0.5	0.449-0.821
DG(16:1n7/0:0/22:6n3)	0.6325	1	0.3	0.519-0.746
PA(16:0/24:1(15Z))	0.6325	1	0.3	0.519-0.746
LysoPC(26:1(5Z)/0:0)	0.63	1	0.25	0.516-0.744
PG(a-13:0/a-25:0)	0.62125	0.95	0.35	0.488-0.755
LysoPC(22:0/0:0)	0.6125	1	0.25	0.490-0.735
PA(18:0/24:1(15Z))	0.5875	1	0.25	0.469-0.706
1-Oleoylglycerophosphoserine	0.57	1	0.35	0.392-0.748
LysoPE(0:0/14:1(9Z))	0.5525	1	0.25	0.408-0.697
PC(15:0/16:0)	0.48	0.2	1	0.350-0.610
PE(18:3(6Z,9Z,12Z)/P-18:1(11Z))	0.4075	0.25	1	0.277-0.538
PE-NMe2(16:0/22:4(7Z,10Z,13Z,16Z))	0.3975	0.3	1	0.257-0.538
TG(16:0/16:0/16:1(9Z))	0.3975	0.3	1	0.257-0.538
PA(14:0/24:1(15Z))	0.39	0.25	1	0.267-0.513
SM(d18:1/16:0)	0.39	0.25	1	0.267-0.513
SM(d18:0/18:1(11Z))	0.38125	0.35	0.9	0.248-0.515
2,4-Decadienoyl-CoA	0.37625	0.3	1	0.243-0.510
PG(20:3(5Z,8Z,11Z)/18:2(9Z,12Z))	0.37625	0.3	1	0.226-0.526
PG(18:2(9Z,12Z)/22:6(4Z,7Z,10Z,13Z,16Z,19Z))	0.37375	0.35	1	0.240-0.508
PS(DiMe(11,3)/DiMe(11,3))	0.37375	0.45	0.8	0.224-0.523
PA(22:1(13Z)/19:2(10Z,13Z))	0.3725	0.4	0.9	0.468-0.787
PGP(a-13:0/i-24:0)	0.3675	0.3	1	0.254-0.481
PA(15:0/24:1(15Z))	0.36	0.45	0.9	0.485-0.795
TG(i-24:0/i-24:0/i-24:0)	0.35625	0.35	1	0.207-0.505
PS(20:3(8Z,11Z,14Z)/22:6(4Z,7Z,10Z,13Z,16Z,19Z))	0.355	0.3	1	0.219-0.491
PA(18:3(6Z,9Z,12Z)/24:1(15Z))	0.35375	0.4	0.9	0.480-0.813
CL(8:0/8:0/8:0/10:0)	0.35	0.35	1	0.215-0.485
PG(a-13:0/i-18:0)	0.35	0.45	0.95	0.477-0.823
PC(15:0/18:1(11Z))	0.3475	0.3	1	0.204-0.491
PA(20:4(5Z,8Z,11Z,14Z)/24:1(15Z))	0.34625	0.3	1	0.489-0.819
PGP(i-12:0/i-12:0)	0.345	0.75	0.55	0.486-0.824
PS(20:3(5Z,8Z,11Z)/22:5(4Z,7Z,10Z,13Z,16Z))	0.345	0.4	1	0.209-0.481
PA(20:5(5Z,8Z,11Z,14Z,17Z)/24:1(15Z))	0.3425	0.5	0.85	0.496-0.819
Farnesylcysteine	0.34125	0.55	0.8	0.500-0.817
PE(14:0/15:0)	0.335	0.65	0.7	0.492-0.838
Coenzyme Q9	0.325	0.4	1	0.527-0.823
Malonylcarnitine	0.3225	0.9	0.55	0.498-0.857
PC(P-18:1(11Z)/P-18:1(11Z))	0.3225	0.6	0.75	0.524-0.831
PS(22:5(4Z,7Z,10Z,13Z,16Z)/22:6(4Z,7Z,10Z,13Z,16Z,19Z))	0.32125	0.6	0.75	0.521-0.837
PC(DiMe(9,3)/MonoMe(11,3))	0.315	0.4	1	0.196-0.434
TG(22:6(4Z,7Z,10Z,13Z,16Z,19Z)/O-18:0/22:6(4Z,7Z,10Z,13Z,16Z,19Z))	0.315	0.75	0.65	0.507-0.863
LysoPE(0:0/20:1(11Z))	0.3125	0.7	0.7	0.516-0.859
trans-2-Dodecenoylcarnitine	0.30875	0.6	0.95	0.515-0.868
PE(24:0/24:0)	0.3075	0.4	0.95	0.528-0.857
TG(22:5(4Z,7Z,10Z,13Z,16Z)/O-18:0/22:5(4Z,7Z,10Z,13Z,16Z))	0.30375	0.55	0.95	0.527-0.865
9Z,12Z,15Z,18Z-tetracosatetraenoyl-CoA	0.3	0.6	0.8	0.540-0.860
PA(22:5(4Z,7Z,10Z,13Z,16Z)/24:1(15Z))	0.3	0.75	0.65	0.533-0.867
Sphingosine 1-phosphate (d19:1-P)	0.3	0.95	0.45	0.531-0.869
TG(18:0/20:4(5Z,8Z,11Z,14Z)/20:4(5Z,8Z,11Z,14Z))	0.2975	0.55	0.9	0.525-0.880
CDP-DG(a-21:0/i-22:0)	0.295	0.55	0.85	0.546-0.864
PA(18:2(9Z,12Z)/24:1(15Z))	0.29375	0.55	0.85	0.566-0.846
24-Acetyl- 25-cinnamoylvulgaroside	0.2925	0.6	0.95	0.538-0.877
PGP(a-13:0/i-12:0)	0.2925	0.6	0.85	0.546-0.869
Trihexosylceramide (d18:1/22:0)	0.29125	0.55	0.85	0.546-0.872
PA(16:1(9Z)/24:1(15Z))	0.2875	0.65	0.75	0.563-0.862
PS(18:1(11Z)/22:5(4Z,7Z,10Z,13Z,16Z))	0.2875	0.5	0.95	0.583-0.842
CL(8:0/8:0/8:0/22:0)	0.285	0.55	0.85	0.560-0.870
PA(16:0/24:0)	0.28375	0.55	0.9	0.577-0.855
PC(22:0/P-18:0)	0.2825	0.9	0.45	0.557-0.878
PE(14:0/16:0)	0.27375	0.75	0.75	0.561-0.891
3-Hydroxy-3-(4-methylpent-3-en-1-yl)glutaryl-CoA	0.2725	0.7	0.85	0.569-0.886
LysoPC(22:2(13Z,16Z)/0:0)	0.2725	0.75	0.75	0.565-0.890
PE-NMe(14:0/22:5(4Z,7Z,10Z,13Z,16Z))	0.2725	0.75	0.65	0.568-0.887
TG(15:0/20:0/22:5(4Z,7Z,10Z,13Z,16Z))	0.27125	0.75	0.85	0.555-0.903
MG(0:0/20:5(5Z,8Z,11Z,14Z,17Z)/0:0)	0.2675	0.85	0.55	0.571-0.894
PC(18:4(6Z,9Z,12Z,15Z)/18:4(6Z,9Z,12Z,15Z))	0.2675	0.65	0.8	0.572-0.893
PE(14:0/22:5(4Z,7Z,10Z,13Z,16Z))	0.265	0.75	0.65	0.583-0.887
CDP-DG(18:2(9Z,11Z)/a-25:0)	0.26	0.65	0.9	0.581-0.899
Docosa-4,7,10,13,16-pentaenoyl carnitine	0.2575	0.75	0.65	0.589-0.896
Stearoylcarnitine	0.2575	0.65	0.85	0.581-0.904
TG(16:0/22:5(4Z,7Z,10Z,13Z,16Z)/O-18:0)	0.2525	0.45	1	0.594-0.901
LysoPC(24:1(15Z)/0:0)	0.25	0.65	0.9	0.591-0.909
TG(24:0/22:0/24:0)	0.25	0.65	0.85	0.607-0.893
TG(15:0/18:0/22:4(7Z,10Z,13Z,16Z))	0.24875	0.65	0.8	0.595-0.908
TG(20:4(5Z,8Z,11Z,14Z)/O-18:0/20:4(5Z,8Z,11Z,14Z))	0.2475	0.65	0.9	0.595-0.910
PC(14:0/14:0)	0.2225	0.65	0.9	0.627-0.928
3-Oxodecanoyl-CoA	0.22	0.65	0.9	0.642-0.918
LysoPC(18:4(6Z,9Z,12Z,15Z)/0:0)	0.2175	0.55	1	0.633-0.932
TG(20:5(5Z,8Z,11Z,14Z,17Z)/22:6(4Z,7Z,10Z,13Z,16Z,19Z)/O-18:0)	0.2125	0.8	0.8	0.634-0.941
1-heneicosanoyl-glycero-3-phosphate	0.205	0.85	0.65	0.655-0.935
TG(16:0/20:3(5Z,8Z,11Z)/O-18:0)	0.20375	0.75	0.8	0.652-0.940
PE(18:4(6Z,9Z,12Z,15Z)/20:5(5Z,8Z,11Z,14Z,17Z))	0.20125	0.65	0.9	0.661-0.937
LysoPA(0:0/18:2(9Z,12Z))	0.2	0.75	0.85	0.659-0.941
20-CoA-20-oxo-leukotriene B4	0.18	0.9	0.7	0.685-0.955
Valerylcarnitine	0.1725	0.65	1	0.693-0.962
LysoPC(10:0/0:0)	0.16875	0.75	0.85	0.699-0.964
pregn-5-ene-3,20-dione	0.16125	0.75	1	0.699-0.979
1b-Hydroxycholic acid	0.14375	0.9	0.7	0.738-0.975
TG(14:0/15:0/22:0)	0.1275	0.85	0.8	0.760-0.985
TG(20:1(11Z)/15:0/20:1(11Z))	0.09	0.8	0.9	0.820-1.000
